# Supplementary material for: A Four-Probiotic Regime to Reduce Surgical Site Infections in Multi-Trauma Patients
Source: Nutrients. 2022 Jun 24;14(13):2620. doi: 10.3390/nu14132620 (PMC9268677; doi:10.3390/nu14132620)
Supplement: Supplementary file 1 [file nutrients-14-02620-s001.zip]

Archive with 1 entries (1 files):
- nutrients-1775105-supplementary.pdf
